# Supplementary material for: Comparisons of Post-Load Glucose at Different Time Points for Identifying High Risks of MASLD Progression
Source: Nutrients. 2024 Dec 31;17(1):152. doi: 10.3390/nu17010152 (PMC11723153; doi:10.3390/nu17010152)
Supplement: Supplementary file 1 [file nutrients-17-00152-s001.zip]

Archive with 1 entries (1 files):
- nutrients-3351449-supplementary.pdf
